# Supplementary material for: Risk of Death in Comorbidity Subgroups of Hospitalized COVID-19 Patients Inferred by Routine Laboratory Markers of Systemic Inflammation on Admission: A Retrospective Study
Source: Viruses. 2022 May 31;14(6):1201. doi: 10.3390/v14061201 (PMC9228480; doi:10.3390/v14061201)
Supplement: Supplementary file 1 [file viruses-14-01201-s001.zip]

Archive with 1 entries (1 files):
- viruses-1740724-supplementary.pdf
